# Supplementary material for: Prognostic value of immune biomarkers in melanoma loco-regional metastases
Source: PLoS One. 2025 Jan 30;20(1):e0315284. doi: 10.1371/journal.pone.0315284 (PMC11781691; doi:10.1371/journal.pone.0315284)
Supplement: S2 Table — (XLSX) [file pone.0315284.s002.xlsx]

## Sheet: Sheet1
						Table S2. Raw data
Case	Lymph node vs skin metastasis	Percent tumour mass in lymph node	CD3 TIL count	CD8 TIL count	FOXP3 TIL count	PD-L1 tumour cell expression percent	PD-L1 TIL count	Metastasis necrosis	Skin metastasis maximum tumour size	Lymph node metastasis maximum tumour size	Sex
	2	70	900	340	57	0	130	1		30	1
	2	100	7	0	0	0	0	2		50	1
	1		23	9	1	5	0	1	8.5		1
	2	100	40	19	10	0	0	2		15	1
	1		320	164	54	10	0	2	7		2
	1		45	22	18	1	0	1	22		2
	2	30	460	126	380	0	125	1		3.5	2
	2	80	744	160	170	1	110	1		10	1
	2	100	23	9	4	0	11	2		45	1
	1		615	600	63	1	70	1	2.5		1
	2	100	336	256	75	0	220	2		25	1
	1		27	29	5	0	0	2	30		2
	1		76	45	18	0	16	1	2		2
	2	100	10	9	0	0	0	2		55	1
	2	100	1022	105	93	0	71	2		35	2
	1		205	120	50	5	114	2	8		2
	1		24	10	0	0	4	2	20		1
	1		264	90	68	80	110	1	12		2
	2	70	27	21	0	0	0	2		60	1
	2	90	652	460	35	100	330	2		25	2
	1		2	3	0	0	0	2	13		2
	2	90	64	45	17	0	35	1		23	1
	1		10	7	6	0	0	1	6.5		1
	2	60	380	55	39	0	0	2		35	1
	1		90	3	0	0	0	1	2.5		2
	2	100	50	10	1	0	0	2		45	1
	2	60	29	26	4	0	12	2		60	1
	1		140	17	46	0	0	1	8		2
	2	80	138	53	16	1	11	1		32	1
	2	100		8	6	0	0	2		18	2
	2	80	250	148	135	0	180	2		21	1
	2	100	120	120	0			2		35	2
	1		125	100	17	0	19	2	16		1
	1		10	3	6	0	49	1	7.8		1
	1		53	32	20	0	48	1	6.2		2
	2	90	22	22	4	0	30	2		23	2
	2	80	251	140	51	0	17	2		60	2
	2	100	63	74	0	0	0	1		80	1
	1		175	187	18	50	33	1	7.5		2
	1		5	5	0	0	0	1	3		1
	2	50	522	63	74	1	20	1		13	2
	2	90	26	7	8	0	0	1		10	1
	2	70	67	101	36	0	35	2		40	1
	2	90	330	93	48	0	98	2		34	1
	2	100	64	70	23	1	85	2		42	2
	2	90	67	51	10	0	46	2		60	1
	2	60	499	144	0	0	99	2		22	2
	2	90	17	7	23	0	0	2		35	1
	2	80	2	1	1	0	0	2		19	2
	2	100	136	39	22	0	16	1		23	2
	2	60	173	159	10	10	190	1		30	1
	2	90	118	39	18	5	50	2		17	1
	2	80	33	27	6	0	0	2		45	2
	2	100	103	41	37	0	19	1		80	2
	2	80	128	105	24	1	63	1		25	1
	2	90	207	244	3	20	85	2		27	1
	2	80	72	24	0	0	0	2		33	1
	1		21	5	3	0	0	2	20		1
	2	90	245	209	30	0	180	2		38	1
	1		25	21	5	0	0	1	8		2
	2	90	320	215	80	0	240	2		65	2
	2	100	1	1	0	0	0	2		23	1
	2	90	56	63	28	80	0	1		15	1
	2	100	67	13	14	0	0	2		20	1
	1		38	9	3	0	15	1	11		1
	2	90	52	32	8			2		9	1
	1		58	43	10	0	0	2	17		2
